# Supplementary material for: COVID-19: Post-recovery long-term symptoms among patients in Saudi Arabia
Source: PLoS One. 2021 Dec 8;16(12):e0260259. doi: 10.1371/journal.pone.0260259 (PMC8654233; doi:10.1371/journal.pone.0260259)
Supplement: S1 Dataset — (XLSX) [file pone.0260259.s001.xlsx]

## Sheet: Statistics
Descriptive Statistics	Age	Fatigue Days	Weakness Days	Muscle aches Days	Joint pains Days	Skin Rash Days	Headache Days	Mood changes Days	Insomnia Days	Paraesthesia and anesthesia Days	Hearing problems Days	Visual disturbances Days	Dry eyes Days	Loss of smell Days	Loss of taste Days	Cough Days	Breathlessness and chest tightness Days	Lack of appetite Days	Nausea Days	Diarrhea Days	Abdominal pain Days
Mean	37.6987	6.96801	8.11469	7.8483	7.22353	5.35976	6.47049	9.49501	8.78472	7.02703	7.50388	7.29655	7.87568	15.8874	13.8775	10.965	8.97423	9.44835	6.91374	6.39552	6.04348
Standard Error	0.343623	0.319264	0.367801	0.470884	0.383941	0.916084	0.327321	0.531691	0.509665	0.648051	1.04826	0.820249	0.808266	0.79409	0.705095	0.598063	0.544594	0.375746	0.396086	0.440475	0.414322
Median	37	5	5	5	5	2	4	7	7	4	5	4	5	10	9	7	6	7	5	4	4
Mode	37	7	7	2	2	1	2	5	7	3	1	2	2	5	7	7	7	7	7	2	2
Standard Deviation	10.7516	8.5608	9.83481	11.9682	9.36532	11.7316	8.1961	11.9009	10.5932	11.1495	11.906	9.87711	10.9936	19.5159	16.6109	12.7851	10.7273	8.01493	7.00748	8.83149	6.59019
Sample Variance	115.597	73.2873	96.7235	143.239	87.7092	137.631	67.176	141.63	112.216	124.311	141.752	97.5573	120.859	380.87	275.924	163.459	115.074	64.2391	49.1047	77.9953	43.4306
Range	74	120	119	119	119	119	119	154	89	119	119	59	63	149	119	120	119	59	59	119	44
Minimum	10	0	1	1	1	1	1	1	1	1	1	1	1	1	1	0	1	1	1	1	1
Maximum	84	120	120	120	120	120	120	155	90	120	120	60	64	150	120	120	120	60	60	120	45
Count	979	719	715	646	595	164	627	501	432	296	129	145	185	604	555	457	388	455	313	402	253
